# Supplementary material for: Metacestodes of Elasmobranch Tapeworms in Octopus vulgaris (Mollusca, Cephalopoda) from Central Mediterranean—SEM and Molecular Data
Source: Animals (Basel). 2020 Nov 4;10(11):2038. doi: 10.3390/ani10112038 (PMC7694287; doi:10.3390/ani10112038)
Supplement: Supplementary file 1 [file animals-10-02038-s001.zip]

Archive with 1 entries (1 files):
- animals-969743-supplementary.xlsx
