# Supplementary material for: Metacestodes of Elasmobranch Tapeworms in Octopus vulgaris (Mollusca, Cephalopoda) from Central Mediterranean—SEM and Molecular Data
Source: Animals (Basel). 2020 Nov 4;10(11):2038. doi: 10.3390/ani10112038 (PMC7694287; doi:10.3390/ani10112038)
Supplement: Supplementary file 1 [file animals-10-02038-s001.zip › animals-969743-supplementary.xlsx]

## Sheet: supplementary table S1
GB acc. N.	Specie	Dev. stage	Host	Locality	Reference
GQ470124	Acanthobothrium sp.	Plerocercoid	Paralichthys lethostigma	Northern Gulf of Mexico - USA	Jensen and Bullard 2010
MH913270	Acanthobothrium wedli	Adult	Zearaja nasuta	South Island, off Cape Saunders - New Zealand	Bennett et al. 2019
KF685751	Acanthobothrium santarosaliense	Adult	Heterodontus mexicanus	Santa Rosalia, Baja California Sur - Mexico	Caira et al. 2014
EF095264	Acanthobothrium parviuncinatum	Adult	Urobatis maculatus	Bahia de Los Angeles, Baja California Sur, Mexico	Waeschenbach et al. 2007
MH913266	Acanthobothrium filicolle	Adult	Zearaja nasuta	South Island, off Cape Saunders - New Zealand	Bennett et al. 2019
HQ917928	Acanthobothrium jeanneae	Adult	Rhynchobatus laevis	Australia	Fyler and Caira 2011
FJ357445	Acanthobothrium brevissime	larvae	Ensis minor	Tampa Florida - USA	Holland and Wilson 2009
MH729997	Acanthobothrium margieae	Adult	Orectolobus maculatus	Moreton Bay, Queensland - Australia	Cutmore et al. 2018
FJ843598	Acanthobothrium romanowi	Adult	Himantura sp.	Australia	Fyler et al. 2009
HQ917927	Acanthobothrium mattaylori	Adult	Rhynchobatus laevis	Australia	Fyler and Caira 2011
HQ917930	Acanthobothrium hypermekkolpos	Adult	Rhynchobatus laevis	Australia	Fyler and Caira 2011
FJ843594	Acanthobothrium oceanharvestae	Adult	Himantura sp.	Australia	Fyler et al. 2009
FJ843596	Acanthobothrium rodmani	Adult	Himantura sp.	Australia	Fyler et al. 2009
FJ843604	Acanthobothrium masnihae	Adult	Himantura sp.	Australia	Fyler et al. 2009
FJ843602	Acanthobothrium zimmeri	Adult	Himantura sp.	Australia	Fyler et al. 2009
FJ843600	Acanthobothrium popi	Adult	Himantura sp.	Australia	Fyler et al. 2009
KF685752	Anthobothrium sp. n. 1	Adult	Carcharhinus tilstoni	Wessel Islands, Northern Territory - Australia	Caira et al. 2014
GQ470161	Anthobothrium sp.	Adult	Rhizoprionodon terraenovae	Northern Gulf of Mexico - USA	Jensen and Bullard 2010
GQ470164	Anthobothrium sp.	Plerocercoid	Ariopsis felis	Northern Gulf of Mexico - USA	Jensen and Bullard 2010
GQ470162	Anthobothrium sp.	Plerocercoid	Trichiurus lepturus	Northern Gulf of Mexico - USA	Jensen and Bullard 2010
GQ470168	Anthobothrium sp.	Plerocercoid	Trichiurus lepturus	Northern Gulf of Mexico - USA	Jensen and Bullard 2010
GQ470166	Anthobothrium sp.	Adult	Carcharhinus limbatus	Northern Gulf of Mexico - USA	Jensen and Bullard 2010
GQ470165	Anthobothrium sp.	Adult	Carcharhinus limbatus	Northern Gulf of Mexico - USA	Jensen and Bullard 2010
AF286930	Litobothrium janovyi*	Adult	Alopias superciliosus	Mexico	Waeschenbach et al. 2007
AF286931	Litobothrium amplifica*	Adult	Alopias pelagicus	Mexico	Olson et al. 2001
AF286928	Eniochobothrium gracile*	Adult	Rhinoptera sp.	Australia	Olson et al. 2001
AF286929	Tylocephalum sp.*	Adult	Dasyatis sp.	Noumea, New Caledonia	Olson et al. 2001
AF286927	Cephalobothrium aetobatidis*	Adult	Aetobatus narinari	Thailand	Olson et al. 2001
EF095257	Adelobothrium cf. aetiobatidis*	Adult	Aetobatus narinari	Darwin, Northern Territory, Australia	Waeschenbach et al. 2007
	* used as outgroup

## Sheet: details of the article
supplemetary table S1
Article tile
Metacestodes of elasmobranch tapeworms in Octopus vulgaris (Mollusca, Cephalopoda) from Central Mediterranean: SEM and molecular data
Authors
Perla Tedesco, Monica Caffara, Andrea Gustinelli, Graziano Fiorito, Maria Letizia Fioravanti
Corresponding Author
Perla Tedesco Department of Veterinary Medical Sciences, Alma Mater Studiorum University of Bologna, Italy perla.tedesco@unibo.it
